# Supplementary material for: Impact of the Human Leukocyte Antigen Complex on Idiopathic Pulmonary Fibrosis Development and Progression in the Sardinian Population
Source: Int J Mol Sci. 2025 Mar 19;26(6):2760. doi: 10.3390/ijms26062760 (PMC11942992; doi:10.3390/ijms26062760)
Supplement: Supplementary file 1 [file ijms-26-02760-s001.zip]

Archive with 1 entries (1 files):
- ijms-3468819-supplementary.pdf
